# Supplementary material for: Time-varying impact of snow depth on tourism in selected regions
Source: Int J Biometeorol. 2019 Dec 28;65(5):645–57. doi: 10.1007/s00484-019-01848-1 (PMC8116311; doi:10.1007/s00484-019-01848-1)
Supplement: Supplementary file 1 — (XLSX 32 kb). [file 484_2019_1848_MOESM1_ESM.xlsx]

## Sheet: Tabelle1
time	year	month	SNOWDEPTH_Oppland	SNOWDEPTH_Buskerud	SNOWDEPTH_Hordaland	SNOWDEPTH_Hedmark	ONS_Oppland	ONS_Buskerud	ONS_Hordaland	ONS_Hedmark	CPI	Retailtrade_volumeindex
1976M01	1976	1	30.25	31.2	92.6863	51.6	29589	18834	6634	4040	20.1	47.9917
1976M02	1976	2	42	39	115.011	58.8	30648	22573	10230	4162	20.2	45.1007
1976M03	1976	3	49.25	35.4	122.673	66.8	55675	35432	15894	5949	20.5	49.1482
1976M04	1976	4	23.75	16.6	124.674	43.4	49688	29801	16979	5114	20.7	51.461
1976M12	1976	12	61.25	57.2	51.3333	49.8	28210	15106	7899	4247	21.5	76.3242
1977M01	1977	1	85.25	76	68.4074	80.2	34014	21712	7971	4952	21.9	49.7264
1977M02	1977	2	101.5	96.6	79.1926	92	47376	30350	11924	5437	22	47.4135
1977M03	1977	3	105.75	92.2	65.8246	85	44665	34443	17820	6113	22.4	53.7739
1977M04	1977	4	87	80.4	62.6232	87.8	61388	32544	19759	6184	22.5	52.6174
1977M12	1977	12	25.75	29.6	11.6667	23.2	34460	20999	9997	4528	23.4	82.1063
1978M01	1978	1	50.5	52.8	54.6667	41	33835	22355	10714	4319	23.9	50.3046
1978M02	1978	2	76.5	77.4	68	65.2	49727	29394	15111	5969	24	47.4135
1978M03	1978	3	99.75	95	60.3333	78.8	61790	32268	20496	7194	24.3	50.8828
1978M04	1978	4	85	64.6	52.3333	65.2	57323	32284	18173	7366	24.4	50.8828
1978M12	1978	12	24.25	30.6	38	24	35144	21631	12505	5261	25.3	74.0113
1979M01	1979	1	46	47.8	79.6667	35.6	35097	24180	12524	5408	25.3	50.4587
1979M02	1979	2	51.5	51.8	108.333	49	47271	32003	15817	6452	25.4	46.1701
1979M03	1979	3	76.75	58.2	139	64.8	63013	38861	21194	8035	25.5	51.4985
1979M04	1979	4	71.75	53.8	109	60.2	68429	37163	20200	6885	25.6	49.3543
1979M12	1979	12	44.5	38.2	40	35	37829	23316	13641	5959	26.5	84.9249
1980M01	1980	1	66.75	54.6	69.6667	54.6	39081	25932	12111	5835	26.9	53.442
1980M02	1980	2	81.75	66.4	89.3333	61.8	60053	35624	18495	7781	27.4	48.214
1980M03	1980	3	86.25	75.2	118.333	66.2	66320	37831	21459	9020	27.8	51.1973
1980M04	1980	4	51.25	42.4	102.667	42.4	71260	38903	21008	8495	28	48.7877
1980M12	1980	12	49.25	45.6	60	61	34464	24811	12125	5279	30.1	82.1352
1981M01	1981	1	57.5	58.8	136.667	73.2	40044	28976	11486	6143	31	51.391
1981M02	1981	2	46.5	51	163	73.2	50228	33865	16664	7808	31.3	47.8626
1981M03	1981	3	71	67.6	187.333	92.8	77358	52045	22196	10519	31.9	49.0244
1981M04	1981	4	32.75	34.4	154.667	61.4	66886	36943	19765	8612	32.1	51.4627
1981M12	1981	12	69	43.6	67.6667	60.8	35777	26306	13393	5279	33.7	84.889
1982M01	1982	1	79.5	56.8094	85.3333	76.2	42722	28564	13252	6313	34.8	50.7957
1982M02	1982	2	86.75	65.8219	101.667	84.8	50143	37482	20758	6581	35	47.7478
1982M03	1982	3	106.25	75.1	127.333	93.4	68337	46797	22031	9458	35.6	50.0571
1982M04	1982	4	58.5	33.2031	103.667	66.2	66422	39179	17755	6708	35.7	52.1655
1982M12	1982	12	46.5	45.2	85.6667	39.8	29341	25951	12706	4274	37.7	78.2267
1983M01	1983	1	57.5	55.4	143.333	52	40738	28085	12469	5731	38.3	49.6268
1983M02	1983	2	64.5	65.8	171.333	64.4	58017	41502	17589	8381	38.5	47.0594
1983M03	1983	3	67.25	63	168	70.2	64114	48637	18906	9413	38.9	51.4627
1983M04	1983	4	54.5	55.4	143.667	60.2	60563	40076	21655	9601	39	46.543
1983M12	1983	12	11	12.2	31	18.8	33735	30054	13418	5827	40.4	79.0156
1984M01	1984	1	44.5	51.6	105.333	47.6	65872.2	44022.3	34923.2	17665.7	40.7	49.5694
1984M02	1984	2	67.25	69.4	123.667	67.2	93811.8	65053	49263.3	31238.7	40.9	47.4753
1984M03	1984	3	66.25	64.8	138.333	68.4	103670	76236.8	52952	35085.3	41.4	49.8634
1984M04	1984	4	33.75	41	119	43.4	97928.6	62817.8	60651.4	35786	41.6	48.4937
1984M12	1984	12	29.75	23.2	17.3333	25.2	53750.1	52170.8	25647.5	9506.62	42.8	79.1662
1985M01	1985	1	60	48.6	51.3333	51.2	58462	57308	41362	17492	43.1	50.4372
1985M02	1985	2	83	63.2	117.333	82.8	88576	86629	56765	23859	43.2	46.5717
1985M03	1985	3	102.5	70.4	112.333	94.4	107490	112130	64060	32826	43.7	50.2292
1985M04	1985	4	92.5	65.4	109.333	91.4	124998	101091	56320	34793	43.9	48.8881
1985M12	1985	12	49	50.4	34.3333	48.2	63584	58847	42797	18790	45.2	81.2172
1986M01	1986	1	71.5	71.6	93.6667	66.6	68284	67345	48016	19835	45.6	53.234
1986M02	1986	2	77.5	77.6	108	75.6	106357	105411	59315	23799	45.8	47.4179
1986M03	1986	3	73.5	73.8	148	81	157885	124282	66941	35664	46.1	49.2252
1986M04	1986	4	64	66.6	140.667	85.2	84844	85108	61057	20466	46.4	55.5504
1986M12	1986	12	31.5	21.2	21.6667	30	56285	64885	46417	19801	49.2	84.9177
1987M01	1987	1	53.5	43.8	71	56	68586	69020	53619	17646	49.9	55.1703
1987M02	1987	2	56	43.6	84.6667	68	82146	96809	65003	25709	50.4	45.4601
1987M03	1987	3	69.5	55.6	111.333	77.2	127422	136179	74870	34353	50.9	48.6228
1987M04	1987	4	49.25	43.6	77.6667	67.4	131722	136801	73745	36091	51.1	52.6101
1987M12	1987	12	39.5	33.2	17	35.2	60277	63833	53106	21984	52.8	79.0371
1988M01	1988	1	61.25	60.4	30.6667	58.8	74982	74614	55531	23108	53.5	48.3718
1988M02	1988	2	108.25	101.6	57.3333	100.4	91547	105451	71290	29694	53.8	47.3104
1988M03	1988	3	118.75	108.4	94.3333	118.8	129775	137030	80348	37288	54.6	53.0045
1988M04	1988	4	92.75	85.2	78	97.4	105130	105075	77343	31474	54.7	47.7694
1988M12	1988	12	19.5	20.8	35	30.6	51557	57485	45072	19341	55.8	68.3659
1989M01	1989	1	22.5	18.5	54	37.8	61402	70341	48769	20743	56.2	48.8594
1989M02	1989	2	24.25	23.75	98.6667	31.8	86411	97492	58587	27936	56.4	45.0155
1989M03	1989	3	47	39.75	128.667	49.4	125693	128747	68402	35014	56.9	48.5439
1989M04	1989	4	23.5	17	75.6667	33	86128	89402	71384	26198	57.2	49.0459
1989M12	1989	12	11.5	10.75	22.3333	24.8	60931	55796	45217	17421	58.2	70.4456
1990M01	1990	1	32.25	33.25	71	38	65753	65101	47930	21146	58.6	48.3359
1990M02	1990	2	40.25	39	103.667	39.6	98101	104807	58141	27113	58.8	45.8904
1990M03	1990	3	34.75	42	134	40.2	116328	130086	73687	33088	59.5	51.477
1990M04	1990	4	9	23.25	110.667	26.2	110405	111008	65798	27539	59.5	49.0387
1990M12	1990	12	17.75	8.8	33.6667	19	54960	60905	42393	19781	60.7	70.919
1991M01	1991	1	46.75	35.2	120	44.2	59226	71533	43791	20868	61	50.5878
1991M02	1991	2	49.75	31	116.667	45.4	99096	126790	59942	27259	61.2	46.6649
1991M03	1991	3	55.75	43.5	98	49.4	145383	151813	76357	40296	61.6	49.8778
1991M04	1991	4	9.5	12	46	13	79926	89378	68415	27015	61.8	51.2619
1991M12	1991	12	13.25	6.75	36.3333	18.6	55806	56291	42033	18912	62.4	72.4321
1992M01	1992	1	23.75	20.25	87.6667	33	66426	69456	44649	22436	62.4	50.8316
1992M02	1992	2	22	17.5	112.333	36.6	99922	106290	61281	27142	62.6	48.6371
1992M03	1992	3	30.25	20	130	42.2	112380	111471	70299	32214	63.1	50.0427
1992M04	1992	4	17.75	19.5	114	45.8	116927	109597	61159	27872	63.3	51.8499
1992M12	1992	12	54.25	33.6	55.3333	52.4	56620	62650	42385	21442	63.8	79.7973
1993M01	1993	1	70.75	57	129.667	56	74972	77821	43220	28186	64	49.3543
1993M02	1993	2	80.5	56.8	157.667	60.8	107135	107689	59010	36626	64.2	46.4498
1993M03	1993	3	77.25	49.6	182	69.6	122884	121388	71532	36618	64.8	51.4985
1993M04	1993	4	54.75	43.4	181.333	51	124758	116745	68139	30261	64.9	52.3304
1993M12	1993	12	53	46.4		40	69900	62806	45713	18866	65	83.2396
1994M01	1994	1	82.75	70.2	111	69.8	101672	79219	51569	24621	64.9	52.395
1994M02	1994	2	105.5	98	168	87.4	138275	96148	53633	33855	65.1	49.01
1994M03	1994	3	92.25	94	210.333	82	151368	118681	73312	37855	65.4	57.1927
1994M04	1994	4	73	74	193	63.8	112321	97860	72491	26182	65.5	50.8531
1994M12	1994	12	30	20.4	42.6667	25.6	68639	62033	53792	19606	66.2	85.1113
1995M01	1995	1	65.5	39.6	89.3333	50.6	77469	74502	56770	19530	66.6	54.1305
1995M02	1995	2	96	55.4	144	65.6	103518	99876	66391	27504	66.8	50.4587
1995M03	1995	3	106.75	67.2	191	84.8	149278	119915	87238	37778	67.2	55.45
1995M04	1995	4	76.75	42.8	192.333	86.8	145529	123133	76558	31472	67.2	52.9543
1995M12	1995	12	8.75	4.2	9.33333	12	74121	59467	51083	21810	67.6	85.7281
1996M01	1996	1	22.5	22	13.6667	17.2	79187	67088	51240	20728	67.3	55.0556
1996M02	1996	2	41	30.4	28	29.6	116302	100899	60285	29710	67.4	53.5496
1996M03	1996	3	50	33.4	64	37.4	144478	106410	82423	36671	67.7	58.0318
1996M04	1996	4	19.25	10.4	36.6667	20.8	138566	104827	69857	29142	67.9	54.109
1996M12	1996	12	33.75	34.4	28.6667	34.4	68950	59619	53661	20182	68.8	86.811
1997M01	1997	1	34.5	34	38	39.2	81245	74366	57370	22064	69.3	57.3218
1997M02	1997	2	43.75	32.2	90.3333	55	124546	101317	68314	27387	69.6	52.1368
1997M03	1997	3	47.5	28	124.667	61.8	184492	134264	71633	41552	69.7	56.4182
1997M04	1997	4	20	11	129.667	53.6	88807	86016	83637	25036	69.7	60.6924
1997M12	1997	12	35.75	29.2	10	34.2	74924	65127	54828	21898	70.4	92.706
1998M01	1998	1	61.75	54.6	19.3333	48.8	94179	85768	57430	27719	70.7	61.9689
1998M02	1998	2	56.25	41.2	49.6667	51.6	122756	107164	72310	33179	71	54.8835
1998M03	1998	3	50.25	37.2	73	47.2	138552	104798	88997	36944	71.4	60.4486
1998M04	1998	4	44.5	29.6	46	44.4	138614	120248	73413	35156	71.4	62.7219
1998M12	1998	12	14.25	14.6	47.6667	14.2	72605	61560	66795	24063	72.1	93.6454
1999M01	1999	1	52.5	43	102.667	38.4	101093	76831	64041	27218	72.4	61.9402
1999M02	1999	2	62.75	36	139.667	51.8	123681	100995	79658	32270	72.5	57.8095
1999M03	1999	3	100.5	68.6	175	79.2	164770	122090	87733	38992	73	67.7276
1999M04	1999	4	47.5	31.8	116	37	131242	104057	87973	30848	73.2	58.8206
1999M12	1999	12	29.5	27	62.6667	23.8	78899	68504	64974	26374	74.1	98.6798
2000M01	2000	1	43.75	34.8	97.6667	43.2	96436	83717	65046	28374	74.5	64.4457
2000M02	2000	2	44.75	37.2	166.667	57.8	126039	100248	81336	34665	74.8	63.2441
2000M03	2000	3	51	43.2	216.667	75	164528	125348	99486	39071	74.9	68.4872
2000M04	2000	4	35.75	32.6	180.667	62.6	140448	110714	85342	34011	75.1	66.4118
2000M12	2000	12	35.75	27.4	2.33333	13.2	85337	78962	65857	20954	76.3	95.03
2001M01	2001	1	64.75	54.6	13	37.2	90044	89336	62463	23420	76.9	66.6303
2001M02	2001	2	83.5	64.4	34.6667	55.4	131006	110306	74490	32941	77.5	61.1688
2001M03	2001	3	87	69.8	72.6667	66	166431	129921	96696	36634	77.7	70.4533
2001M04	2001	4	75	68.6	58	53.2	140105	122576	79322	30115	78	66.3026
2001M12	2001	12	39.5	33	18.6667	34.6	83711	73025	64977	21366	77.9	96.7777
2002M01	2002	1	44.75	38	46.3333	46.4	97903	77344	65872	26053	78	70.5625
2002M02	2002	2	81	67.8	90	66	135613	126678	76869	31262	78.1	64.5549
2002M03	2002	3	81	75.6	166.333	74.8	195404	158444	84394	42543	78.4	71.8733
2002M04	2002	4	22	29.8	106	27.4	86726	92633	86871	27526	78.5	72.6379
2002M12	2002	12	57.25	57.8	38.6667	39.8	72866	63329	61574	20255	80	99.8362
2003M01	2003	1	78.5	71.8	62.6667	54.4	84008	77389	61857	23658	81.9	71.7641
2003M02	2003	2	95.25	72.4	90.6667	72.8	115953	107913	73362	32056	82	65.4287
2003M03	2003	3	80.25	69.2	80	64.2	126813	127160	89607	32515	81.4	72.201
2003M04	2003	4	28.75	29.4	55	40.6	124345	115392	74560	26744	80.8	75.2594
2003M12	2003	12	31.5	24.8	17	19.8	67760	72542	59850	18474	80.5	106.062
2004M01	2004	1	53.25	45.6	67.6667	45.8	83399	84338	68742	24384	80.4	75.9148
2004M02	2004	2	65	57.4	84	59	119677	121047	81236	29486	80.5	68.2687
2004M03	2004	3	60	49.4	85	52.8	133909	127078	94549	35334	80.9	77.7717
2004M04	2004	4	26.5	19.8	37	23.6	116524	115821	77073	28023	81	77.6625
2004M12	2004	12	25.75	16.2	26.3333	24.6	65892	72323	67458	22664	81.4	110.213
2005M01	2005	1	54.75	27.6	90.6667	45.2	80990	83974	72204	25247	81.2	74.9317
2005M02	2005	2	63	28.8	105.333	57	123386	117176	83083	31535	81.3	70.5625
2005M03	2005	3	67.75	37	132.667	67.4	165326	140404	85618	38137	81.7	76.8979
2005M04	2005	4	19.75	10.8	93	30.8	85673	84363	96213	24487	82.1	82.3594
2005M12	2005	12	16.5	10	12	25.4	76399	71637	70033	20903	82.9	113.49
2006M01	2006	1	41.75	27.25	34	37.6	80622	84212	74751	24088	82.7	79.6286
2006M02	2006	2	69.5	37.6	45.3333	55.4	109821	104083	84281	31558	83.4	72.8564
2006M03	2006	3	63	41	43.3333	57.7672	129826	121576	102319	32267	83.6	83.3424
2006M04	2006	4	57	42	57.3333	60.4	121874	116862	92975	27973	84.3	80.0655
2006M12	2006	12	25.5	15.6	17	8	77070	70555	76416	20499	84.7	118.624
2007M01	2007	1	60.75	35.8	77.1159	34.6	90744	86159	79075	25949	83.7	85.8547
2007M02	2007	2	75.75	59	91.3333	62.6	117957	109238	92552	35721	84	78.0994
2007M03	2007	3	84.5	65.6	106.667	64.2	139935	117886	109991	38434	84.5	91.7531
2007M04	2007	4	33.5	17	79	31.6	113850	105905	96869	28494	84.5	84.9809
2007M12	2007	12	49.5	40.2	36	45.2	73476	63081	74539	22082	87.1	122.774
2008M01	2008	1	75.75	71.38	76.3333	71.2	86031	78502	83111	28159	86.7	89.2409
2008M02	2008	2	89.75	78.575	117.776	86.2	121705	114247	101606	33303	87.2	85.6363
2008M03	2008	3	89.75	83.705	169.998	88	143863	120059	101686	35920	87.2	87.1655
2008M04	2008	4	77	75	123	77	78094	88095	121549	27230	87.2	94.1562
2008M12	2008	12	35.25	24.4	29	37.4	67992	60651	74802	18855	89	124.959
2009M01	2009	1	47	34.6	51.6667	44.2	73702	78013	80358	24516	88.7	89.8962
2009M02	2009	2	75.75	65.8	72.6667	70.2	90261	90000	95710	33711	89.4	80.5025
2009M03	2009	3	92.75	71.8	105.333	87.8	105593	103820	105262	35594	89.4	88.0393
2009M04	2009	4	34.5	17.8	59.6667	43.6	101272	101515	92406	31387	89.7	90.7701
2009M12	2009	12	45.25	51.4	16.2933	34.8	61915	77294	69780	23229	90.8	129.328
2010M01	2010	1	64.5	68.8	35.5852	59.2	68113	89371	78212	29038	90.9	90.0055
2010M02	2010	2	69	76.2	54.3333	70.8	85461	114844	95590	31286	92	82.3594
2010M03	2010	3	65.75	66.8	59.6667	63.6	114547	140063	101208	40280	92.5	97.9792
2010M04	2010	4	44.25	39.2	28.6667	33	83721	99061	104596	29672	92.7	85.7455
2010M12	2010	12	18.25	17.6	40.6667	24.4	61058	74481	75071	19966	93.3	131.95
2011M01	2011	1	45.25	41.2	89.4667	50.6	61469	92626	78315	27602	92.7	89.8962
2011M02	2011	2	55.75	51.4	149.333	65.8	75311	114382	94290	29040	93.1	84.3255
2011M03	2011	3	57.25	46.2	163.667	58.6404	90259	122232	114979	34220	93.4	92.9547
2011M04	2011	4	10.3024	5.2	97	21.4337	87553	108532	103329	24685	93.9	94.5931
2011M12	2011	12	20.5	19.6	67	22	50940	77447	83657	22331	93.4	134.899
2012M01	2012	1	52	32	131.667	49	64055	92671	85831	33340	93.2	95.467
2012M02	2012	2	67.5	45.2	165.333	64.6	82181	127121	101392	44062	94.2	90.3332
2012M03	2012	3	35.25	12	138.667	47	94802	119570	121525	46488	94.1	101.038
2012M04	2012	4	4.5	3.4	119	20.8	69860	94684	101582	27234	94.2	91.0978
2012M12	2012	12	33	32.4	13	20.6	50363	78649	87667	23510	94.7	133.151
2013M01	2013	1	53	47.1574	47	37.6	52949	78446	83002	32022	94.5	97.9792
2013M02	2013	2	66.75	56.8	92.6667	56.6	76284	112854	102779	38942	95.1	89.5685
2013M03	2013	3	60.25	48.8	91.6667	58	108082	125157	110607	52296	95.4	97.5423
2013M04	2013	4	34.75	25.8	72	28.9292	57039	80897	116807	28137	95.9	98.1977
2013M12	2013	12	22.25	17.75	42.3333	25	50508	64276	81880	23622	96.6	133.261
2014M01	2014	1	68.5	60	51	56	61927	74635	88509	35641	96.6	98.5254
2014M02	2014	2	91.25	72.2	57.6667	78.8	82441	106532	98588	44502	97.1	90.5516
2014M03	2014	3	83	54	68	66.5529	78548	94343	123119	40850	97.3	99.1808
2014M04	2014	4	47.4352	21.8	48	45.2	65743	90052	107872	36524	97.7	101.912
2014M12	2014	12	36	33	91.6667	20.6	56222	75555	88343	26378	98.6	140.251
2015M01	2015	1	64	52.2	176.333	52.8	61559	86189	95449	36368	98.6	100.382
2015M02	2015	2	76.25	53	201.667	66	79626	112710	106445	41508	98.9	92.0808
2015M03	2015	3	73.5528	37	195.849	63	91612	105790	117434	44085	99.2	105.953
2015M04	2015	4	42.5427	13.2	186	40.8	68308	90056	117972	34319	99.6	99.9454
2015M12	2015	12	16	10.6	44.6667	11	53058	76599	81128	26496	100.9	135.117
2016M01	2016	1	38.5	27	36	23.6	55722	81624	86120	30943	101.5	95.6854
2016M02	2016	2	63	45.6	118.667	43.4	79528	109762	113158	34163	102.1	93.5008
2016M03	2016	3	61	39	113.468	43.4	101227	123566	107574	47692	102.5	97.9792
2016M04	2016	4	17.5	6.2	79	17.2222	58753	89638	115060	31556	102.9	103.441
2016M12	2016	12	25.75	9.09474	22.3333	40	57704	73836	86063	26240	104.4	133.151
2017M01	2017	1	29.75	9.8	63	53.8	61386	77421	86219	33851	104.3	96.9962
2017M02	2017	2	31.75	11.6	57	54	83523	97484	106786	36050	104.7	91.3162
2017M03	2017	3	43	20.2	88.3333	63.2	87640	101633	122381	44402	105	103.332
2017M04	2017	4	16.5	3	66.6667	39	78914	93409	120762	34037	105.2	100.055
2017M12	2017	12	35.5	31.2	83	37.2	60133	72567	96846	30414	106.1	135.445
2018M01	2018	1	76	56	114.333	75.4	61575	76755	99618	35276	106	99.29
2018M02	2018	2	107.75	87	169	88.4	79864	94962	115307	38036	107	91.5347
2018M03	2018	3	113	85.4	160.667	89.6	107675	113727	126973	50017	107.3	104.752
2018M04	2018	4	83.25	59.6	127.667	64.4	55654	73886	136637	28997	#N/A	100.055
