# Supplementary material for: Time-varying impact of snow depth on tourism in selected regions
Source: Int J Biometeorol. 2019 Dec 28;65(5):645–57. doi: 10.1007/s00484-019-01848-1 (PMC8116311; doi:10.1007/s00484-019-01848-1)
Supplement: Supplementary file 2 — (XLSX 63 kb). [file 484_2019_1848_MOESM2_ESM.xlsx]

## Sheet: Austria
time	ONS_Tyrol	ONS_Salzburg	CPI	Retailtrade_volumeindex _sa	EasterearlyD3	EasterearlyD4	snowdepth_tyrol	snowdepthnew_salzburg
1974M12	110489	375528	34.4836	55.0398	0	0	76.8065	56.2387
1975M01	174417	523387	34.8577	59.0397	0	0	92.1532	68.7032
1975M02	288658	781752	35.2098	59.3101	1	0	94.8304	71.9377
1975M03	234565	635364	35.3639	59.2678	0	1	79.9516	57.5871
1975M04	54987	181337	35.5399	58.7677	0	0	69.7444	31.52
1975M12	120806	332503	36.8163	60.5563	0	0	30.7276	22.5806
1976M01	180192	542685	37.3884	59.7973	0	0	52.5914	51.5613
1976M02	366626	817622	37.7846	60.1056	0	0	56.5776	57.1283
1976M03	188630	548805	38.1146	60.7587	0	0	32.6102	24.2516
1976M04	94378	281314	38.2907	61.3001	0	0	14.1833	5.84667
1976M12	109930	314095	39.479	64.9192	0	0	51.1254	46.7677
1977M01	231744	594565	39.9632	63.2703	0	0	82.8118	62.1871
1977M02	398399	892950	40.2052	65.2772	0	0	76.2768	62.1857
1977M03	233626	614086	40.3153	64.3108	0	0	44.914	27.8516
1977M04	106470	277960	40.4033	64.9344	0	0	34.1583	7.10667
1977M12	118687	364467	41.1295	73.5764	0	0	17.6022	19.5548
1978M01	239260	653160	41.5476	59.8788	0	0	47.4705	48.9226
1978M02	422007	968217	41.7457	60.3492	0	0	94.0268	56.1429
1978M03	267798	709573	41.8557	61.3465	1	0	64.6443	48.671
1978M04	68314	178840	41.9877	62.6811	0	1	36.9482	24.5733
1978M12	121980	316459	42.6479	66.2016	0	0	14.4194	13.2516
1979M01	219622	632535	43.022	66.4561	0	0	40.3602	34.7419
1979M02	452831	1010620	43.2641	65.898	0	0	49.4702	32.9394
1979M03	230611	631899	43.3301	69.0327	0	0	46.1075	22.2258
1979M04	110136	293373	43.3741	65.9465	0	0	31.7917	8.62
1979M12	124062	328821	44.6505	66.8754	0	0	33.7133	19.0645
1980M01	236368	671262	45.1786	69.0999	0	0	87.6586	58.5677
1980M02	492688	1114651	45.5747	67.7271	0	0	88.9655	58.3852
1980M03	263034	705904	45.7288	67.8618	0	0	66.8978	48.7355
1980M04	109313	290350	45.9268	66.6267	0	0	37.9639	18.74
1980M12	128167	365746	47.6213	67.6774	0	0	43.7025	41.9097
1981M01	252712	677755	48.3475	68.9237	0	0	104.919	83.4452
1981M02	509531	1085037	48.6336	68.4831	0	0	104.116	85.7357
1981M03	277132	742321	49.0077	67.5425	0	0	70.0672	57.1871
1981M04	119422	298318	49.3158	69.0493	0	0	7.15556	4.66
1981M12	118477	367999	50.6802	68.9967	0	0	84.1613	67.871
1982M01	271001	726837	51.3183	68.9733	0	0	102.919	70.5935
1982M02	495166	1097396	51.5164	70.0684	0	0	110.25	84.3857
1982M03	304497	737724	51.9345	69.7238	0	0	109.804	79.329
1982M04	122578	281031	52.1766	69.9445	0	0	46.3639	18.66
1982M12	104034	273160	53.0568	69.5264	0	0	21.0358	20.0839
1983M01	254320	667784	53.4089	70.3008	0	0	55.5108	41.9548
1983M02	500138	1115545	53.651	69.9394	0	0	78.1726	65.9148
1983M03	332502	803465	53.761	73.4995	0	0	55.0887	38.4839
1983M04	95183	214198	53.717	71.5292	0	0	24.5667	8.26
1983M12	108190	304415	55.0814	81.4288	0	0	34.3011	21.0258
1984M01	238769	623009	56.4238	67.2759	0	0	57.8683	32.1032
1984M02	527646	1174421	56.6878	70.0418	0	0	113.839	68.8074
1984M03	290793	710195	56.8859	73.1093	0	0	84.7016	52.4
1984M04	124226	267001	56.8859	70.1049	0	0	55.4139	13.8333
1984M12	103481	237415	57.8542	72.1122	0	0	11.0538	6.20645
1985M01	220560	588294	58.3163	72.9147	0	0	29.422	28.2968
1985M02	454207	1049656	58.6244	71.4034	0	0	38.5357	34.2286
1985M03	324558	744313	58.9325	72.6501	0	0	33.6452	25.8065
1985M04	131968	252348	59.0425	72.1767	0	0	20.2278	3.05333
1985M12	100721	249052	59.4826	70.2231	0	0	17.4803	13.6452
1986M01	216668	608552	60.0108	74.1498	0	0	84.414	67.9161
1986M02	447891	1060144	60.0988	70.9211	0	0	104.86	73.5214
1986M03	373580	814458	59.9888	71.6714	1	0	77.1989	59.6452
1986M04	102714	208953	59.8567	73.0096	0	1	34.7861	15.5667
1986M12	93375	251253	60.1428	71.8994	0	0	30.0251	28.0065
1987M01	235142	589509	60.2088	71.2764	0	0	85.0081	61.7548
1987M02	462118	1017756	60.1428	72.6979	0	0	82.2351	56.0594
1987M03	309746	728303	60.2748	71.7044	0	0	91.914	56.2194
1987M04	156241	287115	60.3849	73.6866	0	0	52.3	22.98
1987M12	101576	235396	61.1111	75.836	0	0	10.7599	3.60645
1988M01	225248	588437	61.3531	75.8428	0	0	29.7124	13.1677
1988M02	423831	976792	61.4632	76.1333	0	0	64.9483	47.5623
1988M03	364741	788572	61.6612	75.2081	0	0	110.333	65.3032
1988M04	138351	247891	61.7052	76.8437	0	0	70.2417	14.4067
1988M12	98645	229468	62.2554	78.2756	0	0	38.5412	26.9806
1989M01	232162	573918	62.6735	76.565	0	0	49.0615	28.0839
1989M02	439423	1020247	62.9816	77.9604	0	0	54.9024	32.5714
1989M03	376575	800715	63.0256	79.5665	1	0	40.6075	19.9161
1989M04	129888	243443	63.2237	78.7011	0	1	16.7528	0.793333
1989M12	107392	220113	64.0599	81.3208	0	0	6.96416	6.16129
1990M01	193490	478176	64.478	82.3331	0	0	18.1237	18.6
1990M02	395837	880718	64.9621	81.4754	0	0	42.9196	36.9643
1990M03	322113	732103	65.0062	84.3443	0	0	43.793	22.7032
1990M04	160347	265762	65.2042	80.9808	0	0	26.7139	1.08667
1990M12	114673	256915	66.2825	82.9694	0	0	27.9713	17.8
1991M01	224444	607757	66.6346	90.1936	0	0	44.9866	24.2258
1991M02	467604	1019563	67.1188	84.1499	0	0	53.7202	29.2167
1991M03	328706	672678	67.2948	86.3467	1	0	21.6613	14.1613
1991M04	128799	200776	67.3608	82.8413	0	1	9.31111	4.38667
1991M12	116905	249682	68.3071	87.1052	0	0	38.638	39.0323
1992M01	252309	607790	69.2093	87.3673	0	0	66.4677	56.1806
1992M02	509591	1064656	69.8695	88.5593	0	0	96.3879	59.6207
1992M03	275161	663160	70.0676	87.4855	0	0	83.4382	49.2645
1992M04	157503	252847	70.0676	88.3944	0	0	64.4694	17.8333
1992M12	119655	289849	71.1899	84.466	0	0	32.9462	20.329
1993M01	237347	627793	72.0481	85.4444	0	0	35.5645	20.3484
1993M02	452102	1060730	72.4663	84.8469	0	0	52.5685	31.6214
1993M03	289991	726060	72.7523	85.0571	0	0	57.6801	35.4323
1993M04	149474	267600	72.7523	88.0837	0	0	35.5167	8.09333
1993M12	110943	288061	73.7206	84.9571	0	0	29.19	23.8581
1994M01	250397	649980	74.2708	85.3786	0	0	66.914	36.2194
1994M02	475372	1090586	74.7329	86.1242	0	0	79.506	49.6071
1994M03	314558	724938	74.975	88.063	0	0	50.4435	23.9355
1994M04	132920	215860	74.9309	85.7973	0	0	34.7556	6.06667
1994M12	109245	252644	75.6351	87.7142	0	0	8.51254	7.56129
1995M01	268771	665811	76.1853	86.3788	0	0	75.0403	43.5613
1995M02	488312	1117584	76.5374	85.8605	0	0	76.8006	41.0714
1995M03	276050	692964	76.7794	86.4025	0	0	85.75	42
1995M04	166346	247869	76.8455	85.3791	0	0	61.8472	17.7267
1995M12	108830	274950	77.0215	87.1224	0	0	20.8065	22.7613
1996M01	239866	619875	77.4396	86.9454	0	0	32.2124	22.2903
1996M02	446185	1081614	77.7917	86.1227	0	0	43.8707	30.5751
1996M03	265275	623013	78.1658	88.1666	0	0	38.2043	29.3419
1996M04	140975	222758	78.0998	90.0379	0	0	17.7611	5.83333
1996M12	123410	260010	78.826	86.2024	0	0	41.2437	19.0839
1997M01	246860	550600	79.0461	87.8817	0	0	38.7043	13.071
1997M02	423864	913147	79.3542	88.53	0	0	49.6815	13.7929
1997M03	280079	595504	79.4422	86.7851	1	0	40.6425	10.2839
1997M04	123243	175933	79.4422	88.1967	0	1	27.8194	13.3867
1997M12	135733	282770	79.9043	87.4706	0	0	21.6918	15.7871
1998M01	271752	589192	79.9924	90.1964	0	0	41.1478	23.3742
1998M02	431393	918393	80.1464	91.944	0	0	35.625	26.0357
1998M03	268886	563312	80.2124	87.8602	0	0	33.8683	31.3677
1998M04	158616	245054	80.3885	90.5912	0	0	16.9167	5
1998M12	142978	315878	80.4545	89.2637	0	0	33.5376	24.2968
1999M01	313699	672081	80.3885	90.2796	0	0	58.0726	34.6839
1999M02	393285	898957	80.5425	87.5641	0	0	130.363	78.7303
1999M03	286263	614931	80.5425	91.8548	0	0	112.419	58.9742
1999M04	145846	218743	80.5425	91.7551	0	0	54.4639	10.5267
1999M12	142132	290120	81.5548	99.3516	0	0	41.6846	28.471
2000M01	276010	587894	81.3127	93.6376	0	0	71.4758	53.4516
2000M02	494923	1075426	81.8629	94.7368	0	0	88.4253	50.0884
2000M03	268669	589655	82.1049	94.2372	0	0	92.5188	42.9505
2000M04	172109	253995	82.0389	95.936	0	0	51.0278	14.18
2000M12	144848	238698	83.6674	95.2365	0	0	8.01434	11.3355
2001M01	283396	600934	83.7583	93.6376	0	0	39.2339	32.9097
2001M02	510470	1076930	84.0888	94.537	0	0	71.3185	37.0286
2001M03	309022	632343	84.254	95.1366	0	0	51.9086	16.5032
2001M04	167458	246982	84.667	92.4384	0	0	32.025	3.39333
2001M12	162176	318792	85.3278	93.5376	0	0	34.4265	35.4774
2002M01	279997	592496	85.5756	90.2398	0	0	43.8091	33.0323
2002M02	471389	1067716	85.6582	93.5376	0	0	49.4435	21.5929
2002M03	311510	646843	85.8234	92.5383	1	0	43.6828	12.1935
2002M04	153121	189265	86.1538	91.439	0	1	20.6611	0.626667
2002M12	172067	309236	86.8972	93.5376	0	0	10.0394	4.11613
2003M01	291298	602333	87.0624	94.1372	0	0	35.3522	20.7806
2003M02	512398	1130153	87.145	93.2378	0	0	67.2738	46.6034
2003M03	279332	564597	87.3928	92.6382	0	0	37.6478	20.3548
2003M04	179325	249492	87.3102	94.0373	0	0	17.3944	4.64667
2003M12	195400	309722	87.971	92.4384	0	0	15.4337	14.1742
2004M01	322143	655613	88.0536	93.038	0	0	67.7527	53.8
2004M02	492662	1055107	88.384	92.2385	0	0	83.4741	69.2963
2004M03	327729	616918	88.7144	92.7382	0	0	75.6102	56.5871
2004M04	192523	262501	88.7144	95.5363	0	0	35.1194	4.1
2004M12	176893	322710	90.5317	91.9387	0	0	17.7204	7.41936
2005M01	322209	628679	90.6143	93.4377	0	0	50.6559	38.6516
2005M02	452284	960268	90.8883	92.938	0	0	81.5417	85.85
2005M03	361139	703535	91.3451	95.0366	1	0	67.5108	65.3161
2005M04	175454	248713	91.1624	94.1372	0	1	17.2472	5.28
2005M12	184739	327497	91.8018	96.3358	0	0	46.0394	46.4774
2006M01	308721	608581	91.7104	96.3358	0	0	80.6909	58.7677
2006M02	469947	981341	91.9845	95.0366	0	0	90.6071	59.9143
2006M03	327037	626315	92.2585	95.6362	0	0	105.823	59.8903
2006M04	206128	270268	92.7152	95.5363	0	0	37.65	10.9067
2006M12	183118	306306	93.172	97.8348	0	0	9.69892	3.36129
2007M01	281116	552041	93.172	97.1352	0	0	20.7285	8.97419
2007M02	426970	889614	93.446	97.7348	0	0	23.2054	7.51223
2007M03	303744	575656	93.9027	98.2345	0	0	28.1479	8.85783
2007M04	195358	263374	94.3594	98.1346	0	0	11.5778	0.313333
2007M12	187876	364573	96.5517	96.7355	0	0	43.6703	29.2258
2008M01	286657	598962	96.1863	96.4357	0	0	60.7151	31.7548
2008M02	446768	935494	96.4604	97.6349	0	0	63.1638	34.0756
2008M03	321927	596276	97.1911	95.8361	1	0	47.2393	26.5548
2008M04	178206	229849	97.4652	95.8361	0	1	46.5917	6.04
2008M12	207908	382810	97.8306	97.1352	0	0	38.6272	26.5097
2009M01	320238	621049	97.3738	96.9354	0	0	62.3441	23.1226
2009M02	423399	833744	97.7392	96.5356	0	0	93.4494	51.3
2009M03	312244	584116	97.9219	97.435	0	0	103.188	53.6129
2009M04	206856	282640	98.1046	100.533	0	0	51.3472	9.94
2009M12	214151	373041	98.8354	99.9334	0	0	18.5986	5.67097
2010M01	353758	678038	98.5613	99.5336	0	0	38.2796	17.4516
2010M02	397205	815659	98.744	100.633	0	0	56.1577	34.8571
2010M03	329127	598530	99.8401	100.733	0	0	44.1237	12.9484
2010M04	172964	223023	100.114	99.8334	0	0	16.8445	0.546667
2010M12	200618	365696	101.119	101.532	0	0	31.129	30.6387
2011M01	319950	617053	101.028	99.2338	0	0	38.7312	39.1871
2011M02	465394	928157	101.728	99.6336	0	0	40.4524	33.9197
2011M03	281252	541253	102.928	97.9347	0	0	29.9167	9.8
2011M04	187986	257249	103.428	99.8334	0	0	8.03889	0.686667
2011M12	221276	358320	104.329	98.4344	0	0	33.1971	23.8581
2012M01	335408	623678	103.828	99.2338	0	0	107.742	82.6903
2012M02	465765	910204	104.329	97.7348	0	0	118.27	94.169
2012M03	329455	570452	105.429	100.433	0	0	85.395	39.7806
2012M04	190349	248440	105.829	97.6349	0	0	30.8661	2.33333
2012M12	214377	367849	107.229	97.9347	0	0	39.6774	21.0839
2013M01	316780	601553	106.629	97.6349	0	0	57.457	18.0129
2013M02	458659	930105	106.929	97.1352	0	0	82.2024	43.8857
2013M03	350616	607776	107.829	97.6349	1	0	59.0887	20.4065
2013M04	169981	203540	107.93	97.8348	0	1	32.6861	3.36
2013M12	218668	376760	109.23	97.9347	0	0	19.8423	16.2581
2014M01	314786	567324	108.33	98.1346	0	0	34.1505	10.4
2014M02	455167	919954	108.53	98.7342	0	0	47.5595	11.4
2014M03	280324	514401	109.63	98.3344	0	0	35.8737	3.24516
2014M04	177485	244101	109.73	98.6342	0	0	7.56389	1.17333
2014M12	219567	351969	110.33	99.8334	0	0	39.6846	5.8529
2015M01	319505	608787	109.13	100.233	0	0	42.5271	13
2015M02	412798	850725	109.462	100.633	0	0	65.0815	13.68
2015M03	320189	575700	110.679	99.4337	0	0	39.1349	1.80287
2015M04	164039	224943	110.901	100.133	0	0	75.6389	10.56
2015M12	223719	373439	111.454	101.632	0	0	1.98423	0.975484
2016M01	330609	663802	110.458	99.9334	0	0	43.8158	13
2016M02	395433	838468	110.569	101.432	0	0	54.2345	15.96
2016M03	331001	591089	111.454	100.133	0	0	40.7655	2.74036
2016M04	173426	220218	111.454	100.733	0	0	7.56389	5.86667
2016M12	218650	380078	113.004	100.833	0	0	0.992115	1.62581
2017M01	305923	607744	112.672	101.233	0	0	31.5731	20.8
2017M02	435321	936103	113.004	101.432	0	0	33.3751	14.592
2017M03	306854	571730	113.557	102.931	0	0	37.5043	1.29806
2017M04	189593	254122	113.778	101.632	0	0	3.02556	11.7333

## Sheet: Sweden
time	Jamtland	Dalarna	CPI	Retailtrade_volumeindex _sa	Easterearly	Easterlate	snowdepth_jamtland	snowdepth_dalarna
1978M12	60035	78308	27.7786	48.3267	0	0	36.1488	20.833
1979M01	84425	90282	27.9633	47.7651	0	0	49.8737	35.3918
1979M02	161240	149449	28.1908	48.1691	0	0	63.6161	46.3036
1979M03	228026	162450	28.335	48.2954	0	0	64.4731	52.0242
1979M04	190172	105213	28.4936	47.7818	0	1	56.175	44.4583
1979M12	76654	90939	30.4892	48.3061	0	0	40.4979	40.8331
1980M01	88446	97208	31.507	47.7184	0	0	44.6505	65.703
1980M02	180906	163834	31.9864	46.3281	0	0	55.1121	70.6883
1980M03	219668	151700	32.1484	46.3042	0	0	59.129	71.1999
1980M04	181611	102400	32.3666	46.5934	0	0	42.646	46.8989
1980M12	82098	101493	34.7966	46.9748	0	0	57.9355	57.851
1981M01	99386	114197	35.4445	47.2445	0	0	77.6129	67.5354
1981M02	185240	181529	36.119	45.8812	0	0	69.5833	72.9107
1981M03	216885	157303	36.314	44.5944	0	0	89.8763	92.6785
1981M04	207813	120609	36.5322	45.9776	0	1	65.0667	54.1152
1981M12	76751	112649	37.9737	46.4878	0	0	67.1391	66.2781
1982M01	98092	109850	38.8068	46.3368	0	0	84.586	80.236
1982M02	150899	169368	39.3556	46.8287	0	0	87.3244	88.6429
1982M03	226146	183181	39.4548	47.3399	0	0	90.1976	111.935
1982M04	183292	126622	39.7193	46.2112	0	0	55.0148	57.0973
1982M12	64829	99952	41.6368	47.4574	0	0	27.9919	39.7258
1983M01	91853	126135	42.5559	45.8386	0	0	43.8931	47.2177
1983M02	177141	180749	42.5725	47.3494	0	0	61.3549	55.6696
1983M03	226493	185870	42.7312	49.1548	0	0	75.0887	56.0081
1983M04	187488	120241	43.0684	43.1451	0	0	68.3917	43.4391
1983M12	73257	98294	45.4686	47.0657	0	0	42.7823	12.0015
1984M01	118184	114251	46.0968	46.2712	0	0	70.4215	38.371
1984M02	200694	194784	45.9083	44.8663	0	0	72.069	64.931
1984M03	209092	171590	46.5695	46.5977	0	0	82.2984	64.0081
1984M04	209862	125813	46.8704	47.6094	0	1	60.4667	44.353
1984M12	92710	107388	49.178	46.7867	0	0	28.414	20.1694
1985M01	124361	113050	49.469	47.9838	0	0	54.5544	41.1613
1985M02	235872	182024	49.9054	48.2218	0	0	81.7351	66.875
1985M03	265544	169361	50.2889	48.3306	0	0	90.4919	76.9527
1985M04	245459	118476	50.4905	48.0181	0	0	84.7167	76.825
1985M12	94357	161832	51.9452	49.4368	0	0	53.4919	49.4516
1986M01	126585	159860	52.5304	50.134	0	0	70.5215	73.6452
1986M02	225943	246225	52.5635	49.9126	0	0	74.5298	79.3661
1986M03	296889	273780	52.4742	49.8164	1	0	76.4032	81.1855
1986M04	235993	185253	52.7949	50.983	0	0	80.7875	85.45
1986M12	99482	150242	53.671	51.8799	0	0	35.7329	28.7443
1987M01	112220	146808	54.1636	52.1887	0	0	55.4113	48.8753
1987M02	212677	243232	54.3355	52.7625	0	0	88.1429	56.9911
1987M03	253446	227234	54.4446	53.4183	0	0	99.5383	68.459
1987M04	255743	168121	54.5868	52.8906	0	1	82.8503	51.915
1987M12	91505	138948	56.4217	53.453	0	0	49.3024	32.7177
1988M01	110843	178879	56.7291	53.6027	0	0	76.578	48.6694
1988M02	197585	319024	57.1523	53.8809	0	0	94.0431	93.0086
1988M03	289978	320274	57.4102	53.5645	0	0	119.605	106.935
1988M04	245302	255557	57.9226	54.3522	0	0	91.025	77.075
1988M12	82944	172368	59.7972	54.9265	0	0	37.3065	27.9263
1989M01	127920	199887	60.4914	54.3696	0	0	52.2419	33.75
1989M02	207483	295800	60.832	55.56	0	0	63.8571	26.1736
1989M03	277270	320171	61.0799	55.65	1	0	73.2419	40.5726
1989M04	189943	183307	61.6453	56.4372	0	0	46.3167	19.8468
1989M12	87430	142579	63.7546	57.8659	0	0	36.1927	12.4677
1990M01	137391	181188	65.5729	56.0027	0	0	54.7629	25.879
1990M02	238946	274326	65.7911	55.7416	0	0	49.5357	18.5384
1990M03	263977	236949	67.5995	56.1332	0	0	51.3871	18.9908
1990M04	210138	153433	67.8442	59.201	0	1	37.2398	19.6977
1990M12	88023	151478	70.7039	58.6135	0	0	17.8626	21.4712
1991M01	101240	179850	72.3867	57.733	0	0	27.7581	49.0242
1991M02	183369	290641	74.3968	58.8844	0	0	27.125	35.4286
1991M03	207646	275123	74.6646	59.7068	1	0	31.4435	51.9919
1991M04	132836	153424	75.0746	58.6377	0	0	14.9744	16.6676
1991M12	62703	142598	76.3012	60.118	0	0	15.8206	10.6145
1992M01	90697	232833	76.1722	56.3349	0	0	32.5403	16.121
1992M02	181134	341293	76.2053	57.0751	0	0	40	24.0517
1992M03	167116	274780	76.5623	57.733	0	0	43.8091	17.9283
1992M04	137031	141063	76.7376	57.8975	0	1	44.8667	27.3387
1992M12	69319	180514	77.7195	54.9368	0	0	39.3891	39.0887
1993M01	93699	235679	79.8287	54.8546	0	0	56.1524	44.7903
1993M02	147287	336965	80.0536	54.8546	0	0	71.8506	50.2946
1993M03	205642	351117	80.3941	54.2789	0	0	79.3218	54.2997
1993M04	167468	201420	80.7313	54.7724	0	0	67.45	39.4271
1993M12	70094	170929	80.8867	53.8677	0	0	30.6801	39.0381
1994M01	113829	297178	81.138	54.0322	0	0	53.7401	76.2742
1994M02	176191	383009	81.3892	53.9499	0	0	67.1563	89.6275
1994M03	228090	410408	81.6901	55.1836	0	0	69.4284	82.3871
1994M04	173526	271907	82.0207	53.5387	0	0	54.5333	52.7414
1994M12	73381	221369	82.8836	55.5948	0	0	32.5081	17.849
1995M01	116469	308081	83.1943	55.6482	0	0	63.8597	45.8387
1995M02	176328	405530	83.4919	55.4182	0	0	78.5149	59.4464
1995M03	224053	414157	83.8225	55.1883	0	0	83.7248	72.5242
1995M04	197225	273432	84.3746	54.1535	0	1	96.0458	65.4917
1995M12	76483	204145	84.6325	53.8086	0	0	24.2681	11.1774
1996M01	124050	268894	84.5102	53.9235	0	0	33.3218	17.4516
1996M02	221473	437360	84.6093	54.0385	0	0	43.9988	32.9483
1996M03	216830	387930	84.9995	54.2685	0	0	51.8798	33.7661
1996M04	195602	226925	85.2342	54.2685	0	0	39.8334	20.9052
1996M12	99749	209644	84.4738	55.8781	0	0	33.7058	36.9645
1997M01	146850	246530	84.4573	54.9583	0	0	42.0726	36.629
1997M02	199201	390813	84.4242	54.9583	0	0	66.875	47.8899
1997M03	242741	407600	84.768	55.3032	1	0	74.9194	40.1075
1997M04	166321	197952	85.1912	57.8327	0	0	98.0083	27.5917
1997M12	95140	215958	85.8657	56.568	0	0	29.4435	36.5457
1998M01	137387	282294	85.0457	57.4878	0	0	40.2661	47.6855
1998M02	206705	383240	84.9333	57.4878	0	0	56.5179	47.3466
1998M03	206547	341664	85.0623	57.2578	0	0	62.2177	40.3145
1998M04	200572	241892	85.3102	58.8675	0	0	51.7683	30.7449
1998M12	81194	233988	84.8242	58.9825	0	0	17.9665	11.9624
1999M01	117019	289382	84.8573	59.6723	0	0	36.8719	36.9375
1999M02	172095	374402	84.8507	60.2472	0	0	45.5268	44.5536
1999M03	254960	417500	85.1714	61.282	0	0	73.1032	74.672
1999M04	192673	273165	85.3598	60.3622	0	0	42.005	32.6297
1999M12	90984	200436	85.9384	64.5013	0	0	35.4435	23.1334
2000M01	119170	279066	85.2375	64.1564	0	0	50.3226	35.5242
2000M02	201516	383712	85.6408	64.6163	0	0	73.2845	41.5733
2000M03	245126	392203	86.0508	65.4211	0	0	96.7742	50.5105
2000M04	209326	254094	85.9748	65.5361	0	1	74.2531	42.1488
2000M12	92315	175682	86.7781	67.2607	0	0	24.7984	6.15838
2001M01	134505	266936	86.5203	67.2607	0	0	43.3387	32.1855
2001M02	205183	345590	86.8343	67.6056	0	0	59.7946	46.9018
2001M03	241862	359376	87.4757	67.6056	0	0	77.6532	61.8427
2001M04	209124	252971	88.2361	67.1457	0	1	72.4425	43.9917
2001M12	87073	213299	89.0858	68.4105	0	0	32.1129	32.0517
2002M01	147000	294000	88.8676	69.5602	0	0	33.9294	39.5226
2002M02	192000	345000	89.0825	69.4452	0	0	48.9626	54.9689
2002M03	258000	400000	89.8462	70.0201	1	0	63.6694	60.1965
2002M04	163000	236000	90.2363	71.0549	0	0	32.9458	28.8718
2002M12	79000	214000	90.9405	71.9747	0	0	36.9113	45.0565
2003M01	127000	306000	91.2347	72.0897	0	0	64.2115	55.3145
2003M02	199000	358000	92.0414	72.3196	0	0	75.9401	73.8661
2003M03	219000	372000	92.5142	72.7795	0	0	63.9882	60.5
2003M04	186000	247000	92.1869	73.1245	0	1	43.6381	27.2772
2003M12	67000	225000	92.0976	75.079	0	0	23.3414	12.0738
2004M01	112000	326000	91.896	75.309	0	0	37.4174	36.2742
2004M02	165000	390000	91.6744	76.1138	0	0	44.0086	48.1897
2004M03	176000	383000	92.3654	76.2288	0	0	46.7581	40.9516
2004M04	137000	231000	92.3853	76.4588	0	0	33.5893	17.656
2004M12	79000	214000	92.3555	78.5283	0	0	32.4516	16.0887
2005M01	110000	338000	91.8728	79.793	0	0	65.5887	22.0081
2005M02	142000	365000	92.3059	80.4829	0	0	90.8036	32.3482
2005M03	212000	453000	92.4877	80.138	1	0	94.9113	43.3548
2005M04	125000	225000	92.6233	81.2877	0	0	56.4167	20.6462
2005M12	75000	234000	93.1721	86.0017	0	0	27.2581	24.0225
2006M01	112000	357000	92.4348	86.8066	0	0	48.4156	44.5763
2006M02	142000	432000	92.8679	86.8066	0	0	50.9808	54.8654
2006M03	182000	454000	93.5259	87.3814	0	0	56.879	62.9677
2006M04	145000	294000	93.9986	87.7264	0	1	70.5172	50.8224
2006M12	86000	147000	94.6962	93.0152	0	0	15.5848	2.7549
2007M01	109000	310000	94.2267	90.0259	0	0	38.7097	21.416
2007M02	140000	414000	94.7028	92.2104	0	0	67.2946	41.8661
2007M03	177000	460000	95.3244	95.5447	0	0	67	42.0968
2007M04	124000	241000	95.8071	92.6703	0	0	42.9526	19.6511
2007M12	83000	239000	97.9659	95.6597	0	0	44.7339	35.9839
2008M01	114652	357849	97.2386	95.3147	0	0	59.1935	58.879
2008M02	162342	492710	97.6419	96.3495	0	0	78.8036	73.1545
2008M03	190819	510639	98.5743	94.6249	1	0	97.9324	72.8047
2008M04	105757	203973	99.0073	96.8094	0	0	82.425	45.8118
2008M12	84326	249529	98.8487	93.935	0	0	44.6774	37.1586
2009M01	113549	369652	98.4817	94.8548	0	0	55.9839	35.6438
2009M02	136416	429296	98.5048	95.0848	0	0	74.8125	65.7039
2009M03	140856	392495	98.7858	94.5099	0	0	86.5726	73.5613
2009M04	127041	256529	98.9379	97.7292	0	0	45.2667	28.0726
2009M12	84040	280700	99.4173	98.0742	0	0	30.9919	22.1926
2010M01	108326	362171	98.7891	97.6143	0	0	52.0645	40.577
2010M02	127923	418359	99.3842	97.7292	0	0	67.0536	52.3086
2010M03	168428	458497	99.6223	98.649	0	0	69.9113	55.367
2010M04	124460	253943	99.6355	96.3495	0	0	45.25	24.8933
2010M12	79633	226960	101.741	100.719	0	0	43.121	27.3793
2011M01	96099	337063	101.216	100.834	0	0	65.5726	55.9419
2011M02	121074	391224	101.834	100.604	0	0	78.75	62.852
2011M03	151724	407024	102.525	98.649	0	0	80.4597	55.4958
2011M04	122359	217402	102.965	101.753	0	1	46.8667	11.5543
2011M12	75603	189499	104.069	102.443	0	0	28.9839	19.0561
2012M01	110037	315485	103.1	103.018	0	0	66.1371	40.3205
2012M02	143356	384183	103.785	102.673	0	0	75.181	44.0985
2012M03	163175	378270	104.076	103.248	0	0	61.9032	26.8948
2012M04	111308	171045	104.304	101.868	0	0	41.3333	8.51505
2012M12	94104	236015	104.013	104.973	0	0	25.7984	20.6254
2013M01	108386	272438	103.15	104.973	0	0	37.4032	30.7057
2013M02	137846	351648	103.609	106.007	0	0	53.3188	47.6781
2013M03	169817	339040	104.026	104.398	1	0	87.4136	42.9515
2013M04	100075	134478	103.821	103.248	0	0	47.3361	26.8485
2013M12	91246	215717	104.155	107.847	0	0	22.5403	18.0207
2014M01	111759	281878	102.948	107.157	0	0	34.2661	33.7412
2014M02	150453	367146	103.381	107.962	0	0	41.7946	59.2912
2014M03	141949	305828	103.375	108.882	0	0	38.129	33.5366
2014M04	110893	147758	103.775	109.687	0	1	25.2863	12.4459
2014M12	111753	223203	103.828	111.296	0	0	12.4516	15.3086
2015M01	131181	288535	102.737	112.561	0	0	32.7177	47.5893
2015M02	175317	372612	103.457	112.676	0	0	42.875	55.8151
2015M03	172506	309179	103.543	114.401	0	0	34.5887	43.3474
2015M04	115973	159750	103.533	114.286	0	0	29.3083	24.0632
2015M12	121905	195816	103.881	116.47	0	0	15.8468	3.58004
2016M01	130434	255307	103.523	117.045	0	0	28.868	28.6434
2016M02	158753	341919	103.857	117.16	0	0	53.6983	31.024
2016M03	206733	375172	104.373	116.7	0	0	57.5887	36.4651
2016M04	103983	144481	104.353	117.505	0	0	30.4083	9.22932
2016M12	109409	191772	105.689	118.195	0	0	33.1129	25.5454
2017M01	127045	278516	104.968	120.494	0	0	42.5242	43.0906
2017M02	159587	354066	105.705	120.954	0	0	41.2054	41.046
2017M03	167807	336449	105.689	119.69	0	0	51.8049	47.2007
2017M04	134193	166804	106.304	120.149	0	1	31.9	20.4325

## Sheet: Norway
time	SNOWDEPTH_OPPLAND	SNOWDEPTH_BUSKERUD	SNOWDEPTH_HORDALAND	ONS_Oppland	ONS_Buskerud	ONS_Hordaland	CPI	Retailtrade_volumeindex	Easterearly	Easterlate
1976M01	30.25	31.2	92.6863	29589	18834	6634	20.1	47.9917	0	0
1976M02	42	39	115.011	30648	22573	10230	20.2	45.1007	0	0
1976M03	49.25	35.4	122.673	55675	35432	15894	20.5	49.1482	0	0
1976M04	23.75	16.6	124.674	49688	29801	16979	20.7	51.461	0	1
1976M12	61.25	57.2	51.3333	28210	15106	7899	21.5	76.3242	0	0
1977M01	85.25	76	68.4074	34014	21712	7971	21.9	49.7264	0	0
1977M02	101.5	96.6	79.1926	47376	30350	11924	22	47.4135	0	0
1977M03	105.75	92.2	65.8246	44665	34443	17820	22.4	53.7739	0	0
1977M04	87	80.4	62.6232	61388	32544	19759	22.5	52.6174	0	0
1977M12	25.75	29.6	11.6667	34460	20999	9997	23.4	82.1063	0	0
1978M01	50.5	52.8	54.6667	33835	22355	10714	23.9	50.3046	0	0
1978M02	76.5	77.4	68	49727	29394	15111	24	47.4135	0	0
1978M03	99.75	95	60.3333	61790	32268	20496	24.3	50.8828	1	0
1978M04	85	64.6	52.3333	57323	32284	18173	24.4	50.8828	0	0
1978M12	24.25	30.6	38	35144	21631	12505	25.3	74.0113	0	0
1979M01	46	47.8	79.6667	35097	24180	12524	25.3	50.4587	0	0
1979M02	51.5	51.8	108.333	47271	32003	15817	25.4	46.1701	0	0
1979M03	76.75	58.2	139	63013	38861	21194	25.5	51.4985	0	0
1979M04	71.75	53.8	109	68429	37163	20200	25.6	49.3543	0	1
1979M12	44.5	38.2	40	37829	23316	13641	26.5	84.9249	0	0
1980M01	66.75	54.6	69.6667	39081	25932	12111	26.9	53.442	0	0
1980M02	81.75	66.4	89.3333	60053	35624	18495	27.4	48.214	0	0
1980M03	86.25	75.2	118.333	66320	37831	21459	27.8	51.1973	0	0
1980M04	51.25	42.4	102.667	71260	38903	21008	28	48.7877	0	0
1980M12	49.25	45.6	60	34464	24811	12125	30.1	82.1352	0	0
1981M01	57.5	58.8	136.667	40044	28976	11486	31	51.391	0	0
1981M02	46.5	51	163	50228	33865	16664	31.3	47.8626	0	0
1981M03	71	67.6	187.333	77358	52045	22196	31.9	49.0244	0	0
1981M04	32.75	34.4	154.667	66886	36943	19765	32.1	51.4627	0	1
1981M12	69	43.6	67.6667	35777	26306	13393	33.7	84.889	0	0
1982M01	79.5	56.8094	85.3333	42722	28564	13252	34.8	50.7957	0	0
1982M02	86.75	65.8219	101.667	50143	37482	20758	35	47.7478	0	0
1982M03	106.25	75.1	127.333	68337	46797	22031	35.6	50.0571	0	0
1982M04	58.5	33.2031	103.667	66422	39179	17755	35.7	52.1655	0	0
1982M12	46.5	45.2	85.6667	29341	25951	12706	37.7	78.2267	0	0
1983M01	57.5	55.4	143.333	40738	28085	12469	38.3	49.6268	0	0
1983M02	64.5	65.8	171.333	58017	41502	17589	38.5	47.0594	0	0
1983M03	67.25	63	168	64114	48637	18906	38.9	51.4627	0	0
1983M04	54.5	55.4	143.667	60563	40076	21655	39	46.543	0	0
1983M12	11	12.2	31	33735	30054	13418	40.4	79.0156	0	0
1984M01	44.5	51.6	105.333	#N/A	#N/A	#N/A	40.7	49.5694	0	0
1984M02	67.25	69.4	123.667	#N/A	#N/A	#N/A	40.9	47.4753	0	0
1984M03	66.25	64.8	138.333	#N/A	#N/A	#N/A	41.4	49.8634	0	0
1984M04	33.75	41	119	#N/A	#N/A	#N/A	41.6	48.4937	0	1
1984M12	29.75	23.2	17.3333	#N/A	#N/A	#N/A	42.8	79.1662	0	0
1985M01	60	48.6	51.3333	58462	57308	41362	43.1	50.4372	0	0
1985M02	83	63.2	117.333	88576	86629	56765	43.2	46.5717	0	0
1985M03	102.5	70.4	112.333	107490	112130	64060	43.7	50.2292	0	0
1985M04	92.5	65.4	109.333	124998	101091	56320	43.9	48.8881	0	0
1985M12	49	50.4	34.3333	63584	58847	42797	45.2	81.2172	0	0
1986M01	71.5	71.6	93.6667	68284	67345	48016	45.6	53.234	0	0
1986M02	77.5	77.6	108	106357	105411	59315	45.8	47.4179	0	0
1986M03	73.5	73.8	148	157885	124282	66941	46.1	49.2252	1	0
1986M04	64	66.6	140.667	84844	85108	61057	46.4	55.5504	0	0
1986M12	31.5	21.2	21.6667	56285	64885	46417	49.2	84.9177	0	0
1987M01	53.5	43.8	71	68586	69020	53619	49.9	55.1703	0	0
1987M02	56	43.6	84.6667	82146	96809	65003	50.4	45.4601	0	0
1987M03	69.5	55.6	111.333	127422	136179	74870	50.9	48.6228	0	0
1987M04	49.25	43.6	77.6667	131722	136801	73745	51.1	52.6101	0	1
1987M12	39.5	33.2	17	60277	63833	53106	52.8	79.0371	0	0
1988M01	61.25	60.4	30.6667	74982	74614	55531	53.5	48.3718	0	0
1988M02	108.25	101.6	57.3333	91547	105451	71290	53.8	47.3104	0	0
1988M03	118.75	108.4	94.3333	129775	137030	80348	54.6	53.0045	0	0
1988M04	92.75	85.2	78	105130	105075	77343	54.7	47.7694	0	0
1988M12	19.5	20.8	35	51557	57485	45072	55.8	68.3659	0	0
1989M01	22.5	18.5	54	61402	70341	48769	56.2	48.8594	0	0
1989M02	24.25	23.75	98.6667	86411	97492	58587	56.4	45.0155	0	0
1989M03	47	39.75	128.667	125693	128747	68402	56.9	48.5439	1	0
1989M04	23.5	17	75.6667	86128	89402	71384	57.2	49.0459	0	0
1989M12	11.5	10.75	22.3333	60931	55796	45217	58.2	70.4456	0	0
1990M01	32.25	33.25	71	65753	65101	47930	58.6	48.3359	0	0
1990M02	40.25	39	103.667	98101	104807	58141	58.8	45.8904	0	0
1990M03	34.75	42	134	116328	130086	73687	59.5	51.477	0	0
1990M04	9	23.25	110.667	110405	111008	65798	59.5	49.0387	0	1
1990M12	17.75	8.8	33.6667	54960	60905	42393	60.7	70.919	0	0
1991M01	46.75	35.2	120	59226	71533	43791	61	50.5878	0	0
1991M02	49.75	31	116.667	99096	126790	59942	61.2	46.6649	0	0
1991M03	55.75	43.5	98	145383	151813	76357	61.6	49.8778	1	0
1991M04	9.5	12	46	79926	89378	68415	61.8	51.2619	0	0
1991M12	13.25	6.75	36.3333	55806	56291	42033	62.4	72.4321	0	0
1992M01	23.75	20.25	87.6667	66426	69456	44649	62.4	50.8316	0	0
1992M02	22	17.5	112.333	99922	106290	61281	62.6	48.6371	0	0
1992M03	30.25	20	130	112380	111471	70299	63.1	50.0427	0	0
1992M04	17.75	19.5	114	116927	109597	61159	63.3	51.8499	0	1
1992M12	54.25	33.6	55.3333	56620	62650	42385	63.8	79.7973	0	0
1993M01	70.75	57	129.667	74972	77821	43220	64	49.3543	0	0
1993M02	80.5	56.8	157.667	107135	107689	59010	64.2	46.4498	0	0
1993M03	77.25	49.6	182	122884	121388	71532	64.8	51.4985	0	0
1993M04	54.75	43.4	181.333	124758	116745	68139	64.9	52.3304	0	0
1993M12	53	46.4		69900	62806	45713	65	83.2396	0	0
1994M01	82.75	70.2	111	101672	79219	51569	64.9	52.395	0	0
1994M02	105.5	98	168	138275	96148	53633	65.1	49.01	0	0
1994M03	92.25	94	210.333	151368	118681	73312	65.4	57.1927	0	0
1994M04	73	74	193	112321	97860	72491	65.5	50.8531	0	0
1994M12	30	20.4	42.6667	68639	62033	53792	66.2	85.1113	0	0
1995M01	65.5	39.6	89.3333	77469	74502	56770	66.6	54.1305	0	0
1995M02	96	55.4	144	103518	99876	66391	66.8	50.4587	0	0
1995M03	106.75	67.2	191	149278	119915	87238	67.2	55.45	0	0
1995M04	76.75	42.8	192.333	145529	123133	76558	67.2	52.9543	0	1
1995M12	8.75	4.2	9.33333	74121	59467	51083	67.6	85.7281	0	0
1996M01	22.5	22	13.6667	79187	67088	51240	67.3	55.0556	0	0
1996M02	41	30.4	28	116302	100899	60285	67.4	53.5496	0	0
1996M03	50	33.4	64	144478	106410	82423	67.7	58.0318	0	0
1996M04	19.25	10.4	36.6667	138566	104827	69857	67.9	54.109	0	0
1996M12	33.75	34.4	28.6667	68950	59619	53661	68.8	86.811	0	0
1997M01	34.5	34	38	81245	74366	57370	69.3	57.3218	0	0
1997M02	43.75	32.2	90.3333	124546	101317	68314	69.6	52.1368	0	0
1997M03	47.5	28	124.667	184492	134264	71633	69.7	56.4182	1	0
1997M04	20	11	129.667	88807	86016	83637	69.7	60.6924	0	0
1997M12	35.75	29.2	10	74924	65127	54828	70.4	92.706	0	0
1998M01	61.75	54.6	19.3333	94179	85768	57430	70.7	61.9689	0	0
1998M02	56.25	41.2	49.6667	122756	107164	72310	71	54.8835	0	0
1998M03	50.25	37.2	73	138552	104798	88997	71.4	60.4486	0	0
1998M04	44.5	29.6	46	138614	120248	73413	71.4	62.7219	0	0
1998M12	14.25	14.6	47.6667	72605	61560	66795	72.1	93.6454	0	0
1999M01	52.5	43	102.667	101093	76831	64041	72.4	61.9402	0	0
1999M02	62.75	36	139.667	123681	100995	79658	72.5	57.8095	0	0
1999M03	100.5	68.6	175	164770	122090	87733	73	67.7276	0	0
1999M04	47.5	31.8	116	131242	104057	87973	73.2	58.8206	0	0
1999M12	29.5	27	62.6667	78899	68504	64974	74.1	98.6798	0	0
2000M01	43.75	34.8	97.6667	96436	83717	65046	74.5	64.4457	0	0
2000M02	44.75	37.2	166.667	126039	100248	81336	74.8	63.2441	0	0
2000M03	51	43.2	216.667	164528	125348	99486	74.9	68.4872	0	0
2000M04	35.75	32.6	180.667	140448	110714	85342	75.1	66.4118	0	1
2000M12	35.75	27.4	2.33333	85337	78962	65857	76.3	95.03	0	0
2001M01	64.75	54.6	13	90044	89336	62463	76.9	66.6303	0	0
2001M02	83.5	64.4	34.6667	131006	110306	74490	77.5	61.1688	0	0
2001M03	87	69.8	72.6667	166431	129921	96696	77.7	70.4533	0	0
2001M04	75	68.6	58	140105	122576	79322	78	66.3026	0	1
2001M12	39.5	33	18.6667	83711	73025	64977	77.9	96.7777	0	0
2002M01	44.75	38	46.3333	97903	77344	65872	78	70.5625	0	0
2002M02	81	67.8	90	135613	126678	76869	78.1	64.5549	0	0
2002M03	81	75.6	166.333	195404	158444	84394	78.4	71.8733	1	0
2002M04	22	29.8	106	86726	92633	86871	78.5	72.6379	0	0
2002M12	57.25	57.8	38.6667	72866	63329	61574	80	99.8362	0	0
2003M01	78.5	71.8	62.6667	84008	77389	61857	81.9	71.7641	0	0
2003M02	95.25	72.4	90.6667	115953	107913	73362	82	65.4287	0	0
2003M03	80.25	69.2	80	126813	127160	89607	81.4	72.201	0	0
2003M04	28.75	29.4	55	124345	115392	74560	80.8	75.2594	0	1
2003M12	31.5	24.8	17	67760	72542	59850	80.5	106.062	0	0
2004M01	53.25	45.6	67.6667	83399	84338	68742	80.4	75.9148	0	0
2004M02	65	57.4	84	119677	121047	81236	80.5	68.2687	0	0
2004M03	60	49.4	85	133909	127078	94549	80.9	77.7717	0	0
2004M04	26.5	19.8	37	116524	115821	77073	81	77.6625	0	0
2004M12	25.75	16.2	26.3333	65892	72323	67458	81.4	110.213	0	0
2005M01	54.75	27.6	90.6667	80990	83974	72204	81.2	74.9317	0	0
2005M02	63	28.8	105.333	123386	117176	83083	81.3	70.5625	0	0
2005M03	67.75	37	132.667	165326	140404	85618	81.7	76.8979	1	0
2005M04	19.75	10.8	93	85673	84363	96213	82.1	82.3594	0	0
2005M12	16.5	10	12	76399	71637	70033	82.9	113.49	0	0
2006M01	41.75	27.25	34	80622	84212	74751	82.7	79.6286	0	0
2006M02	69.5	37.6	45.3333	109821	104083	84281	83.4	72.8564	0	0
2006M03	63	41	43.3333	129826	121576	102319	83.6	83.3424	0	0
2006M04	57	42	57.3333	121874	116862	92975	84.3	80.0655	0	1
2006M12	25.5	15.6	17	77070	70555	76416	84.7	118.624	0	0
2007M01	60.75	35.8	77.1159	90744	86159	79075	83.7	85.8547	0	0
2007M02	75.75	59	91.3333	117957	109238	92552	84	78.0994	0	0
2007M03	84.5	65.6	106.667	139935	117886	109991	84.5	91.7531	0	0
2007M04	33.5	17	79	113850	105905	96869	84.5	84.9809	0	0
2007M12	49.5	40.2	36	73476	63081	74539	87.1	122.774	0	0
2008M01	75.75	71.38	76.3333	86031	78502	83111	86.7	89.2409	0	0
2008M02	89.75	78.575	117.776	121705	114247	101606	87.2	85.6363	0	0
2008M03	89.75	83.705	169.998	143863	120059	101686	87.2	87.1655	1	0
2008M04	77	75	123	78094	88095	121549	87.2	94.1562	0	0
2008M12	35.25	24.4	29	67992	60651	74802	89	124.959	0	0
2009M01	47	34.6	51.6667	73702	78013	80358	88.7	89.8962	0	0
2009M02	75.75	65.8	72.6667	90261	90000	95710	89.4	80.5025	0	0
2009M03	92.75	71.8	105.333	105593	103820	105262	89.4	88.0393	0	0
2009M04	34.5	17.8	59.6667	101272	101515	92406	89.7	90.7701	0	0
2009M12	45.25	51.4	16.2933	61915	77294	69780	90.8	129.328	0	0
2010M01	64.5	68.8	35.5852	68113	89371	78212	90.9	90.0055	0	0
2010M02	69	76.2	54.3333	85461	114844	95590	92	82.3594	0	0
2010M03	65.75	66.8	59.6667	114547	140063	101208	92.5	97.9792	0	0
2010M04	44.25	39.2	28.6667	83721	99061	104596	92.7	85.7455	0	0
2010M12	18.25	17.6	40.6667	61058	74481	75071	93.3	131.95	0	0
2011M01	45.25	41.2	89.4667	61469	92626	78315	92.7	89.8962	0	0
2011M02	55.75	51.4	149.333	75311	114382	94290	93.1	84.3255	0	0
2011M03	57.25	46.2	163.667	90259	122232	114979	93.4	92.9547	0	0
2011M04	10.3024	5.2	97	87553	108532	103329	93.9	94.5931	0	1
2011M12	20.5	19.6	67	50940	77447	83657	93.4	134.899	0	0
2012M01	52	32	131.667	64055	92671	85831	93.2	95.467	0	0
2012M02	67.5	45.2	165.333	82181	127121	101392	94.2	90.3332	0	0
2012M03	35.25	12	138.667	94802	119570	121525	94.1	101.038	0	0
2012M04	4.5	3.4	119	69860	94684	101582	94.2	91.0978	0	0
2012M12	33	32.4	13	50363	78649	87667	94.7	133.151	0	0
2013M01	53	47.1574	47	52949	78446	83002	94.5	97.9792	0	0
2013M02	66.75	56.8	92.6667	76284	112854	102779	95.1	89.5685	0	0
2013M03	60.25	48.8	91.6667	108082	125157	110607	95.4	97.5423	1	0
2013M04	34.75	25.8	72	57039	80897	116807	95.9	98.1977	0	0
2013M12	22.25	17.75	42.3333	50508	64276	81880	96.6	133.261	0	0
2014M01	68.5	60	51	61927	74635	88509	96.6	98.5254	0	0
2014M02	91.25	72.2	57.6667	82441	106532	98588	97.1	90.5516	0	0
2014M03	83	54	68	78548	94343	123119	97.3	99.1808	0	0
2014M04	47.4352	21.8	48	65743	90052	107872	97.7	101.912	0	1
2014M12	36	33	91.6667	56222	75555	88343	98.6	140.251	0	0
2015M01	64	52.2	176.333	61559	86189	95449	98.6	100.382	0	0
2015M02	76.25	53	201.667	79626	112710	106445	98.9	92.0808	0	0
2015M03	73.5528	37	195.849	91612	105790	117434	99.2	105.953	0	0
2015M04	42.5427	13.2	186	68308	90056	117972	99.6	99.9454	0	0
2015M12	16	10.6	44.6667	53058	76599	81128	100.9	135.117	0	0
2016M01	38.5	27	36	55722	81624	86120	101.5	95.6854	0	0
2016M02	63	45.6	118.667	79528	109762	113158	102.1	93.5008	0	0
2016M03	61	39	113.468	101227	123566	107574	102.5	97.9792	0	0
2016M04	17.5	6.2	79	58753	89638	115060	102.9	103.441	0	0
2016M12	25.75	9.09474	22.3333	57704	73836	86063	104.4	133.151	0	0
2017M01	29.75	9.8	63	61386	77421	86219	104.3	96.9962	0	0
2017M02	31.75	11.6	57	83523	97484	106786	104.7	91.3162	0	0
2017M03	43	20.2	88.3333	87640	101633	122381	105	103.332	0	0
2017M04	16.5	3	66.6667	78914	93409	120762	105.2	100.055	0	1
2017M12	35.5	31.2	83	60133	72567	96846	106.1	135.445	0	0
2018M01	76	56	114.333	61575	76755	99618	106	99.29	0	0
2018M02	107.75	87	169	79864	94962	115307	107	91.5347	0	0
2018M03	113	85.4	160.667	#N/A	#N/A	#N/A	107.3	104.752	0	0
2018M04	83.25	59.6	127.667	#N/A	#N/A	#N/A	#N/A	100.055	0	0
